# Supplementary material for: Identification of basic/helix-loop-helix transcription factors reveals candidate genes involved in anthocyanin biosynthesis from the strawberry white-flesh mutant
Source: Sci Rep. 2018 Feb 9;8:2721. doi: 10.1038/s41598-018-21136-z (PMC5807450; doi:10.1038/s41598-018-21136-z)
Supplement: Supplementary file 2 — Supplemental Tables [file 41598_2018_21136_MOESM2_ESM.xls]

## Sheet: Table S1
Supplementary Table 1. The primer names and sequences used in this study.
Primer name	Forward primer sequenece(5'-3')	Reverse primer sequenece(5'-3')	Description
FvbHLH1	GCTCCCCTCGTAGCTGATATGTCC	CCTGGTGCTCCGTCACCGTC	RT-PCR
FvbHLH2	GTTGATCGGTCGAGAACCTTGG	GCAGGTCTTGCACATACATTACAGC	RT-PCR
FvbHLH3	CCACGATCTAGGAGGTCACAGC	CGCATCGGATATGCCAGTAGT	RT-PCR
FvbHLH4	CCTATGGCGGTCTTATTTTCCCAAC	CAGTCTTTGGAGGTCCATTTCTTGC	RT-PCR
FvbHLH5	GTCAGATTTTCCGTCACTTGGTCATG	AGGCAAGGTGGTGCTGTTACTGC	RT-PCR
FvbHLH6	CCTTCTGTCGTGATGGCTCCACC	CACATCTTTCCGCATTGCCTCC	RT-PCR
FvbHLH7	CCTAATCTCATACGCCCCCACAG	GGAGGTGGTTGAAGATGGAGTAGTC	RT-PCR
FvbHLH8	GCTTCTTCGGTCTCAGTTGCTCAG	GATCCCGCCTCCCACGAAAC	RT-PCR
FvbHLH9	GGTGGTCATCCTGTCCAATCC	TCACTGCTTCGGGGTCTATCTG	RT-PCR
FvbHLH10	GCTTTGGTTTCGGAGGAGATGATG	TGTGGGAGTTGAAGTTGTCGGTG	RT-PCR
FvbHLH11	GAGGTCCAGGGTTCTGGTGG	CTCAGCTAGAACGTGATCTTGAGC	RT-PCR
FvbHLH12	CTCTGACTACCCAAAATACCCCCAAC	CTGATGAGGCTTGGAAGGTGGTG	RT-PCR
FvbHLH13	GACAGCAACACCCCTCCATTCC	CGCTTCCTTCTTCTCCTCTCTGCC	RT-PCR
FvbHLH14	CCGAACTTCCCTCTCCAACTACA	CTCCCAGCTCCTCTTCCTCTTCC	RT-PCR
FvbHLH15	GTGCCTTTGTGCCTTACAGTGATCAAC	CCTTCTCTCCAGCATCGGTCTTAGC	RT-PCR
FvbHLH16	GACCGTCCGACAAGTAAGGGAGC	CTCCGCCTTCACCACCTTCC	RT-PCR
FvbHLH17	CAGGGGTTGATCGGGCTCG	GCAACTTTGGGCGGGCAG	RT-PCR/RT-qPCR
FvbHLH18	GTGGTGGGTCTCCGAGTGAACG	GGAGTCGCTGCAAGTGAGTCCTG	RT-PCR
FvbHLH19	CAATCCACCGCCACCGCCTAG	GTGCCACCGCCAGTAGCAGAAG	RT-PCR
FvbHLH20	GTTCCAGAGGGATTGTACATGTTCGAG	CAATGCCTTCCATGTCCTTTGC	RT-PCR
FvbHLH21	CAACATCGAAGATGGCTATGCTG	CGTGCTCTCGATTTGCCATTC	RT-PCR
FvbHLH22	CTGCCTTGCCAAACCTTCTCTCC	CTTCTCTCGCCGCTTCCTTTCTG	RT-PCR
FvbHLH23	GAACGAGTTGAGAGAAGAGAAGGCAGC	GAGGCATTGGCATTGGCATCG	RT-PCR
FvbHLH24	ACAACCCCTCCGAAGCCCAG	CAGCCCCAACGGAAACACTCC	RT-PCR
FvbHLH25	GCTGTCTTCTGGCAGGTTGTTGG	CTCTTCATTCTTCTTCTGCACTCCCTC	RT-PCR/RT-qPCR
FvbHLH26	GATGCACAGCCAAAGCCAGAGG	GAAGGTCGGAGCAGAACGAATCG	RT-PCR
FvbHLH27	GTCAATGCCCTCGTGGCGTTC	TGGTGGTCGGTTGAGTGTTTTTCC	RT-PCR/RT-qPCR
FvbHLH28	CGTTCTCTCGTTCCCGCTGATC	CTCCCACTCCTCCGAGCTGTGC	RT-PCR
FvbHLH29	GAAGACGACGAAGGAGAGTCCGAC	CAAGTTGTTGGAGGCGTCGTC	RT-PCR/RT-qPCR
FvbHLH30	GCTGCACCTGGTTTTCCTTCACG	CTGCTTCACCTCCCAATCTGCTTCTAC	RT-PCR
FvbHLH31	TGAGAGGCTGAGACCCCTTGTGG	CATTGTATCCCTGCACCGAAAGAC	RT-PCR
FvbHLH32	CAAAGCCCCGATTCAGAAGTTATCC	CCACCAGGTTTGTGCTCACAGAAGAC	RT-PCR
FvbHLH33	GCTGAGGGGGATCAATGGGAGTG	GGATCAGGGCAAAGAATGGTTTGG	RT-PCR
FvbHLH34	GTGGTAAGCAGGCAGGCAAACAG	AAGCATTACCGCCTTCCCAGTAATC	RT-PCR
FvbHLH35	CACGGCGGCTCCCCCTTC	CGAAGTGTTGGCGTCGGAGTCC	RT-PCR
FvbHLH36	GGAGCAGATGGAAATGATGATGATGATG	GGTTGAAGGGTGTAGGTTAAGAAATGAGG	RT-PCR
FvbHLH37	CTGGAGGCGTCTGGGGTACTCAG	GCTCTTTCACTCGTTCGACCACC	RT-PCR
FvbHLH38	CCTTGATGATGATGACCACCATTTTTC	TGCCCTCCTGATCTCCCAGGC	RT-PCR
FvbHLH39	GACCCAAACAAGGCAGCACCG	GCACAGAAGTCAAAGGCAGGACCAG	RT-PCR
FvbHLH40	GGAAGGTCATCAAGCCAGTCATCG	TGTAGCGAGCAGTTGGGACAGTCTC	RT-PCR/RT-qPCR
FvbHLH41	CGTGGCGGCGGCGTC	AGGAAACCCAGAGGAGGAGCTGC	RT-PCR
FvbHLH42	TGGGATTCAGGCAGACGTTAGTGTG	GCAATGGAATCCAGTGACCCAGG	RT-PCR
FvbHLH43	TCAACTACCTCTGCCCCCTCC	CTCTGTTATCCTCCTCCTCCTCTCG	RT-PCR
FvbHLH44	CTCTTCCGCACTCTTTGGTGTTGG	CTCTCTCCTCCTCCTCTCAGCCTCAC	RT-PCR
FvbHLH45	CAACTCTCTTCTACCCCATCATCAACACTC	GAATCGCCCCCTCAAACATGAAC	RT-PCR
FvbHLH46	CATCACCTCCAAAACACCCTTCTAAC	CTTTTCTTCACCACCGCACCAG	RT-PCR
FvbHLH47	CTCCTCCTCCGCCTTCAACTGG	TCCCTACGCAACTTCTCCCTACATG	RT-PCR
FvbHLH48	GCAGCAGCAGCAGCAGCAGAG	TGGCGAAAAGTCCAGCAGGAGAG	RT-PCR
FvbHLH49	CAATCCCACCCCTTCATTTCATG	GTCTTGGCTGGTCTACCAGGTTCC	RT-PCR
FvbHLH50	CATGGGGGAGAAGACAGTGGTGG	CATGGGGCTTTGGGGGTCG	RT-PCR
FvbHLH51	CAAGGCAGTCATCGGGAAGTACTCC	GTTGGGACAGCCTCTCGCTCAAG	RT-PCR
FvbHLH52	TCCGTCATCGCCGAACGTG	CAATCGCCGCCGCCATC	RT-PCR
FvbHLH53	CCTACTCCGCCGCCCCAG	CAACTTGACCTGGAATCCGCCTG	RT-PCR
FvbHLH54	CTCCACACCAACTTCCCAATTCTTACTTC	CTTATCATGTCTCCTCCGCCTTCTCC	RT-PCR
FvbHLH55	ACGGTTCAGCATCCGATCACC	CTGCGAGTGCCTTGGCGTC	RT-PCR
FvbHLH56	GCACAGGAGGTTGTAGCAGGTCAGG	AGGTCCTACACCTGCACCCTCCATC	RT-PCR
FvbHLH57	CATCCTCTGCACGGACCAATTTC	GTTCCAGCAGACAGCCCTCGG	RT-PCR
FvbHLH58	GTTCGAGGCAGTCGGGCAG	GTCAGTCGTCGCCAAAAGCTGAG	RT-PCR
FvbHLH59	CTCTTCATCTTCTTGCTCTCCATCTTCC	AACCCCACCTCCCCTGTTCATC	RT-PCR/RT-qPCR
FvbHLH60	CCAACATCTACTCCACCACCCTTTTCTC	AGCTGCTCTCGGCAACTCTTGCAC	RT-PCR
FvbHLH61	CTGAGACCACTAACAATGCCTCAAGACC	GATATGAGCCTAAACCCACCACCTTCTG	RT-PCR
FvbHLH62	GTGGGTTGCTGTTGTGGTGGTG	GGTTCCTTTCGAGTCATGTGATTCTGG	RT-PCR
FvbHLH63	GAGGGCTGCGGAGGCAGAG	TGCTTTTGGGTGAGGACTCATCC	RT-PCR
FvbHLH64	CCAATGCCTCCAACCACTCCAG	TCACAAGCAGGGTCGTACATAGCAG	RT-PCR
FvbHLH65	GTCGCAGATCGCTTGTGTTCCCTG	CTTCGCTGCCGTTCTATATCTCTGTGC	RT-PCR
FvbHLH66	GGTTTGCAGAGGAGTGAACACTTGAG	GAGCATTGCATAGCCAGATTGGTTG	RT-PCR/RT-qPCR
FvbHLH67	CTCCCCAGTACTTCAAATCCTCC	TCTCCTTCCTCTCCTTCAGATTCTC	RT-PCR
FvbHLH68	TGTGGCTGGCTGGGGTTCC	GATAGAGGCGGAGGGGGCAC	RT-PCR
FvbHLH69	GAACTTCAGCACTGATCATGGTCCTG	CTTTTCCCTTTCGCCTTGTTCTCC	RT-PCR
FvbHLH70	TGCACCCAGGAAGACGAACTTG	ACTCCTCCTTCGCTGTTCGGTG	RT-PCR
FvbHLH71	CAGCAGCCGTGGGCAAAC	GTGGAATCGTCGTCATTGCTTTTG	RT-PCR
FvbHLH72	GCAGATTCCGCCCACCTCAC	CATTATATCCGCTGGCACTGTGATC	RT-PCR
FvbHLH73	TCTCGTCACAAAGTTGCAGCAGC	CTCGCTTAGGTCATCCACCTCTCTG	RT-PCR
FvbHLH74	AGTTTGGGCGGTGGGTTGG	TCCGTTTTCCACTCGAATCCTTC	RT-PCR
FvbHLH75	CCTCAAGACAAAGCCCTCGTTGG	GTGGCGGTGGCGGTGTTTC	RT-PCR
FvbHLH76	AGAGAGCGAATAAACGAAAGGC	TGGGAAGACTCATCTCCATCAAG	RT-PCR
FvbHLH77	GTCTGTGGCGGTGGGGTTTG	GGTTAGAAACATAGTCGAGCTGGCTGG	RT-PCR
FvbHLH78	CTCACCTCCATTTGAGCCAAACTTG	GGAAACGGCGGCGTATCACC	RT-PCR
FvbHLH79	CTTCCCTTTATTCCTTCCTGGCATG	GCTCCCTGGTGGTGAGTTTTCTTG	RT-PCR
FvbHLH80	CTGGGGCGAGGGGTTCTACAAG	CAGTGACCTCCTGATCGACGACG	RT-PCR/RT-qPCR
FvbHLH81	GTGGAGAACTGTGCGGCTACTACTACTCC	GCTTCCTCTTCTTCCTCCCTTGCTG	RT-PCR
FvbHLH82	CACCTTGGTGTTTTGGACTACTCAAGC	GTTTTGAGCGGGGATGAGGCAC	RT-PCR
FvbHLH83	GCTCCGCCTCTGCTGCTGAC	GCATCCCCATACCCATCCCAAC	RT-PCR
FvbHLH84	CCATCTCACACTCCCAGGAATCG	CAAGGCAACATGTCATCATCATCACTC	RT-PCR
FvbHLH85	GGATGCCCCGACTGACTTTGATC	CTTCGGTTACGCTCAACAGCAATG	RT-PCR
FvbHLH86	GACAGGATGAAGAAAGGTGCTAGTGATC	CTGAATGGCTTCCTCCAGCATG	RT-PCR
FvbHLH87	GGTGCCAGACGACGCCAAAC	TGAGTTTCTGCATATTCGACTCCAGG	RT-PCR
FvbHLH88	CACCCACGACAACAGTGCGTCTC	CGAGTACAACCAACCATAAGCGGACC	RT-PCR
FvbHLH89	CTAATGCCACCCATCTTGTTTCGTC	CCTATATCACCCCTTCCCAGTGCTG	RT-PCR/RT-qPCR
FvbHLH90	GAACACGGCTTCTCAATCCCAATACC	CCACCGCCTGCTCGATTTCC	RT-PCR
FvbHLH91	ACCAACCCCACCAACCCAACTC	CACAGCCGCCTCCGTCACC	RT-PCR
FvbHLH92	GGACCCGACCACGAAGAACCC	GGATTGACACAGGAGGACTTGAGCAG	RT-PCR
FvbHLH93	ACAACAGTCACAGCAGCAGCAGAG	ACCTTGCCAAGACGGTTTCCAC	RT-PCR
FvbHLH94	ACCCTACGCTCTCCCGAAACG	CTACCATCAACAACCTCCGCATG	RT-PCR
FvbHLH95	GATATACCCAAAATGCCCAAATTCACAC	CTCGCACCACCACCACCCTC	RT-PCR
FvbHLH96	TCCTCCTCGGTTGGGGAGAC	GAGGATGGACTGTATGCCCTTGAG	RT-PCR
FvbHLH97	TGGGCATAGGCACCGATGAGAG	CCATCCCCCCAACACAGCACC	RT-PCR
FvbHLH98	AGGGGTGCTGGAATGGGGTG	GAAGGCACTTTGGCTTGTTGATCTG	RT-PCR/RT-qPCR
FvbHLH99	CATCACCTCAACAACACCACTACAACAG	GCTCACAACACCACCACCACCAC	RT-PCR
FvbHLH100	CACCACCAGAACAACCCCACC	CTGTTGCATTTCATCGTTGTTGTCCC	RT-PCR
FvbHLH101	CACTGCGTTCTCTAGTTCCCGCTG	GTGCCTTTTGCTTGTTCTTCCTCCTG	RT-PCR
FvbHLH102	CAAACGCAGCATCTGGGATGG	TCCAACTCTCTCTTGAACCTGTCCTTC	RT-PCR
FvbHLH103	CAGCAGCAGTGAGCAATGAGTCTTC	GCAAGCCCTTCGCCCGTTG	RT-PCR/RT-qPCR
FvbHLH104	CCTCCGCCAACACCGTGC	GACATCCTCTGCTGTCCATCGTC	RT-PCR
FvbHLH105	CAACGGAGACAACTTATGGCGATTC	GTTGATGCACCCTTCTAAGCTCTTCC	RT-PCR
FvbHLH106	AGGTCGTCGCCAGATTTGAGTAGTAC	CAGCAGTCTTGATAAGACCACACCAG	RT-PCR
FvbHLH107	CATAGGGAGAATGAGAGGCAAAGAAGG	CAGCGACGGTCAATAACAGTGCTTG	RT-PCR
FvbHLH108	GAAAGGGAAAGGAGGAAGAAGATGAGG	GGTGTGTGGTTGTAATTGACCATAGTGC	RT-PCR
FvbHLH109	CGACCGCCCCAAGCGTG	AGAAACTTGTCATTCAGTCTGTCCCTCC	RT-PCR
FvbHLH110	GCAGTCGCACTGCTCTTACATCTAAGC	TGGGAGCCCAGATGTCTGCAC	RT-PCR
FvbHLH111	CTGAAAAGATTATGGAGAGGCTGGAG	TGGATTCATTGTTCAAACATGAAGGTG	RT-PCR
FvbHLH112	AGTAGAGTCCCTTGCGGCAAAGG	AGGGAAGCAGAATCGCTTGGC	RT-PCR
FvbHLH113	CAGGCAACCACCACCACCATC	GCACGACTCCAAGCTCTTCTAGACC	RT-PCR

## Sheet: Table S2
Supplementary Table 2. Annotation summary of proteins involved in the analyses of FvbHLHs interaction network.
	gene	Annotation	score
	AT4G16430(FvbHLH25)	Transcription factor bHLH3 (467 aa)
	TIFY10B	Protein TIFY 10B; Repressor of jasmonate responses. Jasmonoyl-isoleucine (JA-Ile) specifically promotes COI1-TIFY10B/JAZ2 interaction. Activated by MYC2, MYC3 and MYC4 transcription factors (249 aa)	0.726
	JAZ6	Protein TIFY 11B; Repressor of jasmonate responses (269 aa)	0.726
	MYB113	Myb domain protein 113; Transcription activator, when associated with BHLH002/EGL3/MYC146, BHLH012/MYC1, or BHLH042/TT8 (246 aa)	0.714
	JAZ5	Protein TIFY 11A; Repressor of jasmonate responses (274 aa)	0.712
	PIL6(FvbHLH89)	Transcription factor PIF5; Transcription factor acting negatively in the phytochrome B signaling pathway to promote the shade-avoidance response. Regulates PHYB abundance at the post-transcriptional level, possibly via the ubiquitin-proteasome pathway. Promotes ethylene activity in the dark. May regulate the expression of a subset of genes by binding to the G-box motif. Might be involved in the i…
	PHYB	Phytochrome B; Regulatory photoreceptor which exists in two forms that are reversibly interconvertible by light- the Pr form that absorbs maximally in the red region of the spectrum and the Pfr form that absorbs maximally in the far-red region. Photoconversion of Pr to Pfr induces an array of morphogenetic responses, whereas reconversion of Pfr to Pr cancels the induction of those responses. Pfr …	0.965
	PIL5	Transcription factor PIF1; Transcription activator. Regulates negatively chlorophyll biosynthesis and seed germination in the dark, and lightinduced degradation of PIF1 relieves this negative regulation to promote photomorphogenesis. Binds to the G-box motif (5’- CACGTG-3’) found in many light-regulated promoters. Promotes the expression of SOM, and thus modulates responses to abscisic acid (ABA)…	0.896
	PHYD	Phytochrome D; Regulatory photoreceptor which exists in two forms that are reversibly interconvertible by light- the Pr form that absorbs maximally in the red region of the spectrum and the Pfr form that absorbs maximally in the far-red region. Photoconversion of Pr to Pfr induces an array of morphogenic responses, whereas reconversion of Pfr to Pr cancels the induction of those responses. Pfr co…	0.893
	PHYA	Phytochrome A; Regulatory photoreceptor which exists in two forms that are reversibly interconvertible by light- the Pr form that absorbs maximally in the red region of the spectrum and the Pfr form that absorbs maximally in the far-red region. Photoconversion of Pr to Pfr induces an array of morphogenetic responses, whereas reconversion of Pfr to Pr cancels the induction of those responses. Pfr …	0.889
	TOC1	TIMING OF CAB EXPRESSION 1; Controls photoperiodic flowering response. Component of the circadian clock. Expression of several members of the ARR-like family is controlled by circadian rhythm. The particular coordinated sequential expression of APRR9, APRR7, APRR5, APRR3 and APPR1 result to circadian waves that may be at the basis of the endogenous circadian clock. Positive regulator of CCA1 and …	0.884
	PIF4	Transcription factor PIF4; Transcription factor acting negatively in the phytochrome B signaling pathway. May regulate the expression of a subset of genes involved in cell expansion by binding to the G-box motif (By similarity). Activated by CRY1 and CRY2 in response to low blue light (LBL) by direct binding at chromatin on E-box variant 5’-CA[CT]GTG-3’ to stimulate specific gene expression to ad…	0.875
	ELF3	EARLY FLOWERING 3; May be a transcription factor part of a circadian clock input pathway. Acts within a ’zeitnehmer’ feedback loop and is involved in its own circadian regulation. Has no role in regulating circadian clock function in the dark. Part of a corepressor complex consisting of ELF4, ELF3, and LUX involved in the transcriptional regulation of APRR9. The activity of the protein may be dec…	0.809
	DET1	DE-ETIOLATED 1; Component of light signal transduction machinery. Involved in repression of photomorphogenesis in darkness by participating in the CDD complex, a complex probably required to regulate the activity of ubiquitin conjugating enzymes (E2s). Involved in repression of deetiolation in the developing seedling. Repression of photomorphogenesis is probably mediated by ubiquitination and sub…	0.74
	PHYE	Phytochrome E; Regulatory photoreceptor which exists in two forms that are reversibly interconvertible by light- the Pr form that absorbs maximally in the red region of the spectrum and the Pfr form that absorbs maximally in the far-red region. Photoconversion of Pr to Pfr induces an array of morphogenic responses, whereas reconversion of Pfr to Pr cancels the induction of those responses. Pfr co…	0.732
	COP1	CONSTITUTIVE PHOTOMORPHOGENIC 1; E3 ubiquitin-protein ligase that acts as a repressor of photomorphogenesis and as an activator of etiolation in darkness. E3 ubiquitin ligases accept ubiquitin from an E2 ubiquitin- conjugating enzyme in the form of a thioester and then directly transfers the ubiquitin to targeted substrates. Represses photomorphogenesis in darkness by mediating ubiquitination and…	0.731
	EGL3(FvbHLH98)	ENHANCER OF GLABRA 3; Transcription activator, when associated with MYB75/PAP1, MYB90/PAP2 or TT2. Involved in epidermal cell fate specification. Regulates negatively stomata formation but promotes trichome formation. Together with MYB66/WER, promotes the formation of non-hair cells in root epidermis cells in the N position. Whereas together with CPC, promotes the formation of hair cells in root …
	TTG1	TRANSPARENT TESTA GLABRA 1; May regulate MYC transcription factors. Involved in epidermal cell fate specification such as trichome and root hair development, seed mucilage production, and anthocyanin biosynthesis by acting at the dihydroflavonol-4-reductase (DFR) step. Together with GL1 and GL3, promotes trichome formation. Activates the transcription of GL2 (341 aa)	0.992
	MYB66	Myb domain protein 66; Transcription activator, when associated with BHLH2/EGL3/MYC146 or BHLH12/MYC1. Involved in epidermal cell fate specification in roots and hypocotyl. Together with GL3 or BHLH2, promotes the formation of non-hair developing cells (atrichoblasts) et the N position in root epidermis. Regulates stomata spatial distribution in hypocotyls. Binds to the WER- binding sites (WBS) p…	0.982
	CPC	CAPRICE; Transcription factor. Determines the fate of epidermal cell differentiation. Represses trichome development by lateral inhibition. Together with GL3 or BHLH2, promotes the formation of hair developing cells (H position) in root epidermis, probably by inhibiting non-hair cell formation. Represses the expression of GL2 and WER in H cells (94 aa)	0.98
	TRY	TRIPTYCHON; Transcription factor. Involved in epidermal cell fate specification. Negative regulator of trichome development, including endoreplication, by lateral inhibition involving intercellular interactions. Promotes the formation of hair developing cells (trichoblasts) in H position in root epidermis, probably by inhibiting non-hair cell (atrichoblasts) formation (106 aa)	0.964
	ETC1	Proto-oncogene protein; MYB-type transcription factor involved in epidermal cell fate specification. Acts as a negative regulator of trichome development, by mediating lateral inhibition. Promotes the formation of hair developing cells in H position in root epidermis, probably by inhibiting non-hair cell formation (83 aa)	0.964
	TT2	TRANSPARENT TESTA 2; Transcription activator, when associated with BHLH2/EGL3/MYC146, BHLH12/MYC1, or BHLH42/TT8. Involved in the control of flavonoid late metabolism in developing siliques. Plays a key role in determining the tissue-specific activation of leucoanthocyanidin reductase (BANYULS) (258 aa)	0.962
	MYB23	Myb domain protein 23; Transcription activator, when associated with BHLH2/EGL3/MYC146 or BHLH12/MYC1. Regulates the epidermal cell fate specification. Mediates the formation of columellae and accumulation of mucilages on seed coats. Controls the elongation of epidermal cells positively in roots but negatively in stems, leading to the promotion of primary roots elongation and repression of leaves…	0.96
	GL2	GLABRA 2; Probable transcription factor required for correct morphological development and maturation of trichomes as well as for normal development of seed coat mucilage. Regulates the frequency of trichome initiation and determines trichome spacing (776 aa)	0.957
	MYB75	Transcription factor MYB75; Transcription activator, when associated with BHLH12/MYC1, EGL3, or GL3. Promotes the synthesis of. phenylpropanoid-derived compounds such as anthocyanins and proanthocyanidin, probably together with GL3 and BHLH2. Regulates the expression of CHS, DFRA, LDOX, and BAN (248 aa)	0.924
	MYB5	Myb domain protein 5; Transcription activator, when associated with BHLH002/EGL3/MYC146, BHLH012/MYC1 or BHLH042/TT8 (249 aa)	0.924
	TT8(FvbHLH29)	TRANSPARENT TESTA 8; Transcription activator, when associated with MYB75/PAP1 or MYB90/PAP2. Involved in the control of flavonoid pigmentation. Plays a key role in regulating leucoanthocyanidin reductase (BANYULS) and dihydroflavonol-4-reductase (DFR). Not required for leucoanthocyanidin dioxygenase (LDOX) expression (518 aa)
	TT2	TRANSPARENT TESTA 2; Transcription activator, when associated with BHLH2/EGL3/MYC146, BHLH12/MYC1, or BHLH42/TT8. Involved in the control of flavonoid late metabolism in developing siliques. Plays a key role in determining the tissue-specific activation of leucoanthocyanidin reductase (BANYULS) (258 aa)	0.997
	TTG1	TRANSPARENT TESTA GLABRA 1; May regulate MYC transcription factors. Involved in epidermal cell fate specification such as trichome and root hair development, seed mucilage production, and anthocyanin biosynthesis by acting at the dihydroflavonol-4-reductase (DFR) step. Together with GL1 and GL3, promotes trichome formation. Activates the transcription of GL2 (341 aa)	0.996
	DFR	Dihydroflavonol 4-reductase (382 aa)	0.988
	MYB75	Transcription factor MYB75; Transcription activator, when associated with BHLH12/MYC1, EGL3, or GL3. Promotes the synthesis of. phenylpropanoid-derived compounds such as anthocyanins and proanthocyanidin, probably together with GL3 and BHLH2. Regulates the expression of CHS, DFRA, LDOX, and BAN (248 aa)	0.98
	LDOX	Leucoanthocyanidin dioxygenase; Involved in anthocyanin and protoanthocyanidin biosynthesis by catalyzing the oxidation of leucoanthocyanidins into anthocyanidins. Possesses low flavonol synthase activity in vitro towards dihydrokaempferol and dihydroquercetin producing kaempferol and quercitin, respectively (356 aa)	0.976
	BAN	BANYULS; Involved in the biosynthesis of condensed tannins. Converts cyanidin into (-)-epicatechin as the major product (340 aa)	0.975
	MYB5	Myb domain protein 5; Transcription activator, when associated with BHLH002/EGL3/MYC146, BHLH012/MYC1 or BHLH042/TT8 (249 aa)	0.961
	MYBL2	MYB-like 2 (195 aa)	0.958
	F3H	Flavanone 3-hydroxylase; Catalyzes the 3-beta-hydroxylation of 2S-flavanones to 2R,3R-dihydroflavonols which are intermediates in the biosynthesis of flavonols, anthocyanidins, catechins and proanthocyanidins in plants (358 aa)	0.949
	TT4	Chalcone synthase; The primary product of this enzyme is 4,2’,4’,6’- tetrahydroxychalcone (also termed naringenin-chalcone or chalcone) which can under specific conditions spontaneously isomerize into naringenin (395 aa)	0.934
	ICE1(FvbHLH59)	Transcription factor ICE1; Transcriptional activator that regulates the cold- induced transcription of CBF/DREB1 genes. Binds specifically to the MYC recognition sites (5’-CANNTG-3’) found in the CBF3/DREB1A promoter. Mediates stomatal differentiation in the epidermis probably by controlling successive roles of SPCH, MUTE, and FAMA (494 aa)
	HOS1	E3 ubiquitin-protein ligase HOS1; E3 ubiquitin-protein ligase that mediates ubiquitination and subsequent proteasomal degradation of the transcription factor ICE1. Acts as a negative regulator of cold signaling pathways (PubMed-16702557). Probably involved in recruiting the NUP107-160 subcomplex of the nuclear pore complex to chromatin (Probable). Controls flowering time in response to ambient te…	0.983
	MYB15	Myb domain protein 15 (285 aa)	0.954
	DREB1A	Dehydration response element B1A; Transcriptional activator that binds specifically to the DNA sequence 5’-[AG]CCGAC-3’. Binding to the C-repeat/DRE element mediates cold-inducible transcription. CBF/DREB1 factors play a key role in freezing tolerance and cold acclimation (216 aa)	0.953
	SIZ1	E3 SUMO-protein ligase SIZ1; E3 SUMO protein ligase involved in regulation processes. Mediates SUMO/ attachment to PHR1, a MYB transcriptional activator controlling the phosphate deficiency responses. Functions as an upstream negative regulator of salicylic acid (SA) accumulation and subsequent SA-mediated systemic acquired resistance (SAR) signaling. Probably not involved in jasmonic acid (JA)-m…	0.948
	MUTE	MUTE; Transcription factor. Together with FMA and SPCH, regulates the stomata formation. Required for the differentiation of stomatal guard cells, by promoting successive asymmetric cell divisions and the formation of guard mother cells. Promotes the conversion of the leaf epidermis into stomata (202 aa)	0.941
	SPCH	SPEECHLESS; Transcription factor. Together with FMA and MUTE, regulates the stomata formation. Required for the initiation and the formation of stomata, by promoting the first asymmetric cell divisions (364 aa)	0.923
	GL3(FvbHLH66)	GLABROUS 3; Transcription activator, when associated with MYB75/PAP1, MYB90/PAP2 or TT2. Involved in epidermal cell fate specification. Regulates negatively stomata formation, but, in association with TTG1 and MYB0/GL1, promotes trichome formation, branching and endoreplication. Regulates also trichome cell wall maturation. Together with MYB66/WER, promotes the formation of non-hair cells in root…
	TTG1	TRANSPARENT TESTA GLABRA 1; May regulate MYC transcription factors. Involved in epidermal cell fate specification such as trichome and root hair development, seed mucilage production, and anthocyanin biosynthesis by acting at the dihydroflavonol-4-reductase (DFR) step. Together with GL1 and GL3, promotes trichome formation. Activates the transcription of GL2 (341 aa)	0.993
	TRY	TRIPTYCHON; Transcription factor. Involved in epidermal cell fate specification. Negative regulator of trichome development, including endoreplication, by lateral inhibition involving intercellular interactions. Promotes the formation of hair developing cells (trichoblasts) in H position in root epidermis, probably by inhibiting non-hair cell (atrichoblasts) formation (106 aa)	0.985
	CPC	CAPRICE; Transcription factor. Determines the fate of epidermal cell differentiation. Represses trichome development by lateral inhibition. Together with GL3 or BHLH2, promotes the formation of hair developing cells (H position) in root epidermis, probably by inhibiting non-hair cell formation. Represses the expression of GL2 and WER in H cells (94 aa)	0.982
	ETC1	Proto-oncogene protein; MYB-type transcription factor involved in epidermal cell fate specification. Acts as a negative regulator of trichome development, by mediating lateral inhibition. Promotes the formation of hair developing cells in H position in root epidermis, probably by inhibiting non-hair cell formation (83 aa)	0.98
	TCL2	TRICHOMELESS 2; MYB-type transcription factor involved in trichome cell specification. Acts as a negative regulator of trichome patterning and formation. May function by suppressing the expression of GL3 (100 aa)	0.98
	GL2	GLABRA 2; Probable transcription factor required for correct morphological development and maturation of trichomes as well as for normal development of seed coat mucilage. Regulates the frequency of trichome initiation and determines trichome spacing (776 aa)	0.975
	MYB23	Myb domain protein 23; Transcription activator, when associated with BHLH2/EGL3/MYC146 or BHLH12/MYC1. Regulates the epidermal cell fate specification. Mediates the formation of columellae and accumulation of mucilages on seed coats. Controls the elongation of epidermal cells positively in roots but negatively in stems, leading to the promotion of primary roots elongation and repression of leaves…	0.969
	MYB66	Myb domain protein 66; Transcription activator, when associated with BHLH2/EGL3/MYC146 or BHLH12/MYC1. Involved in epidermal cell fate specification in roots and hypocotyl. Together with GL3 or BHLH2, promotes the formation of non-hair developing cells (atrichoblasts) et the N position in root epidermis. Regulates stomata spatial distribution in hypocotyls. Binds to the WER- binding sites (WBS) p…	0.968
	ETC3	CAPRICE-like MYB3; MYB-type transcription factor involved in epidermal cell fate specification. Acts as a negative regulator of trichome development, including endoreplication, by mediating lateral inhibition. Promotes the formation of hair developing cells in H position in root epidermis, probably by inhibiting non-hair cell formation. May have pleiotropic effects on flowering development and ep…	0.956
	MYB0	Myb domain protein 0; Transcription activator, when associated with BHLH2/EGL3/MYC146 or BHLH12/MYC1. Involved in epidermal cell fate specification in leaves. Together with TTG1 and GL3, promotes trichome formation and endoreplication. Regulates the production of a signal that induces hair (trichome) precursor cells on leaf primordia to differentiate. Binds to the WER-binding sites (WBS) promoter…	0.954
	MYC2(FvbHLH80/86)	Transcription factor MYC2; Transcriptional activator. Common transcription factor of light, abscisic acid (ABA), and jasmonic acid (JA) signaling pathways. With MYC3 and MYC4, controls additively subsets of JA- dependent responses. In cooperation with MYB2 is involved in the regulation of ABA-inducible genes under drought stress conditions. Can form complexes with all known glucosinolate-related …
	JAZ1	Protein TIFY 10A; Repressor of jasmonate responses. Jasmonoyl-isoleucine (JA-Ile) specifically promotes COI1-TIFY10A/JAZ1 interaction. Interacts with COI1 and inositol pentakisphosphate to form a high- affinity jasmonates coreceptor (253 aa)	0.999
	JAZ3	Protein TIFY 6B; Repressor of jasmonate responses. Jasmonoyl-isoleucine (JA-Ile) specifically promotes COI1-TIFY6B/JAZ3 interaction. Acts as a negative regulator of MYC2 function. Feed-back regulated by MYC2 (352 aa)	0.999
	JAZ10	Protein TIFY 9; Modulator of growth inhibition. Isoform 2 and isoform 3, but not isoform 1, confer a strong methyl-jasmonate insensitivity. Not involved in the growth response to salicylic acid or indole-3- acetic acid. Isoform 3 acts as an endogenous repressor of JA signal output in JA-stimulated cells (PubMed-19151223) (197 aa)	0.999
	TIFY10B	Protein TIFY 10B; Repressor of jasmonate responses. Jasmonoyl-isoleucine (JA-Ile) specifically promotes COI1-TIFY10B/JAZ2 interaction. Activated by MYC2, MYC3 and MYC4 transcription factors (249 aa)	0.999
	JAZ5	Protein TIFY 11A; Repressor of jasmonate responses (274 aa)	0.999
	TIFY7	Protein TIFY 7; Repressor of jasmonate responses. Jasmonoyl-isoleucine (JA-Ile) specifically promotes COI1-TIFY7/JAZ9 interaction (267 aa)	0.999
	JAZ6	Protein TIFY 11B; Repressor of jasmonate responses (269 aa)	0.999
	JAZ12	Protein TIFY 3B; Repressor of jasmonate responses (187 aa)	0.999
	JAZ11	Protein TIFY 3A; Repressor of jasmonate (JA) responses. Targets MYC2, MYC3 and MYC4 that are JA-depedent transcription activators (238 aa)	0.999
	JAZ4	Protein TIFY 6A; Repressor of jasmonate responses (310 aa)	0.999
